# Supplementary material for: An exploratory study of predictors of cognition in two low-income samples of infants across the first year of life
Source: PLoS One. 2020 Sep 3;15(9):e0238507. doi: 10.1371/journal.pone.0238507 (PMC7470325; doi:10.1371/journal.pone.0238507)
Supplement: S1 Data — (XLSX) [file pone.0238507.s001.xlsx]

## Sheet: Raw Data Site 1
	ID	Site	marital_status	m_education	family_income	poverty	epds_2m_tot	epds_6m_tot	epds_9m_tot	epds_12m_tot	lang_home	childcare_2m_cs	m6_elc_sscore	m6_gmotor_tscore	m6_visual_tscore	m6_fmotor_tscore	m6_recept_tscore	m6_express_tscore	m12_elc_sscore	m12_gmotor_tscore	m12_visual_tscore	m12_fmotor_tscore	m12_recept_tscore	m12_express_tscore
	1001	1	99	3	10	14.6	9	15	13	9	0	0	97	53	45	58	44	48		31	52	60		42
	1002	1	1	2	10		2		4	8	0	1							96	62	41	65	35	51
	1003	1	1	3	9	13.5	0	2	1	2	0	0	74	53	51	46	50	36	96	58	42	60	55	36
	1004	1	2	5	8	21.7	0	0	0	0	2	1	98	53	45	46	57	48	112	57	52	74	40	57
	1005	1	2	5	7	7.1	5				3	0									52	44		37
	1006	1	1	3	3	10.9	8				0	4
	1007	1	1	3	2	13.1	2	16	12	6	1	0	89	46	45	46	44	42	98	37	46	60	40	51
	1008	1	1	99	99	35.3	5				0	1
	1009	1	1	3	10	17	3	7	10	3	0	0	85	46	38	46	50	36	96	48	46	55	40	51
	1010	1	2	5	8	11.6	4	7			0	1	97	46	45	52	50	48
	1011	1	2	7	7	29.2	6	7	11		3	0	100	58	57	52	50	42
	1012	1	1	4	6	20.7	3	3	1		0	1	100	68	51	46	56	48
	1013	1	2	4	10	30.7	1	3	3	0	3	1	80	33	38	40	38	42	77	20	41	39	31	42
	1014	1	1	3	99	8.2		5	2	1		0	83	57	44	45	33	43	93	37	46	49	40	51
	1015	1	99	3	5				14	12	0	1	82	40	38	40	44	42	88	37	41	44	40	51
	1016	1	1	4	8	10.9	6	5	9	5	0	0	120	68	57	64	63	55	104	62	46	60	44	57
	1017	1	1	3	2	30.7	4	3	8	7	0	1	86	40	45	46	38	42	101	43	52	60	40	51
	1018	1	1	1	10	11.6	4	2	2	2	0	0	86		51	46	38	36	96	53	46	60	40	46
	1019	1	1	2	5	25.2	2				3	4
	1020	1	1	3	1	25.2	7				0	1
	1021	1	1	3	1	10.9	4	6	1	4	1	1	92	46	45	52	44	42	95	44	38	60	45	46
	1022	1	2	3	7	13	0	0	0	0	0	1							94	43	52	55	35	46
	1023	1	3	4	6	17.2	2		0	2	1	2							115	37	52	65	55	57
	1024	1	2	3	8	7	4	7	3	3	0	1	103	40	51	46	44	65	109	43	57	65	44	51
	1025	1	1	4	6	7	1				0	0
	1026	1	1	2	1	22.3	3	2	9	6	0	0	103	53	57	46	38	65	107	57	52	60	50	51
	1027	1	1	3	4	11.5	3	2	1	5	0	0	85	46	38	46	38	48	81	31	46	49	20	46
	1028	1	3	4	8	6.4	0	2	1	1	0	2	98	48	58	46	44	48	100	53	46	65	44	46
	1029	1	1	6	10	4.2	2	2	2		0	0	91	53	45	58	31	48
	1030	1	1	99	99	25.2	6	4	4	5	3	0	102	65	52	53	51	48	104	62	57	49	44	57
	1031	1	99	2	1	20.8	0	1	0		0	0	88	46	51	46	31	48
	1032	1	1	3	5	30.7	8	9	8	8	0	0							100	58	53	45	40	57
	1033	1	1	99	10	21.7	1	4	1	0	0	0							103		52	55	57	42
	1034	1	1	3	10	21.7	8	3		2	0	0	95	53	57	52	38	42	93	43	46	49	40	51
	1035	1	2	3	7	12.2	12	10	11	12	0	0	92	46	51	46	38	48	101	62	52	55	44	51
	1036	1	2	6	9	2.9	2	1		3	0	0	89	46	51	46	38	42	127	48	60	74	55	66
	1037	1	99	3	5	25.2	10	3	4		0	0	95	46	45	46	50	48	109	62	57	60	44	57
	1038	1	3	4	99	10.9	2	3	2	2	0	0	95	53	57	40	50	42	115	67	57	60	55	57
	1039	1	2	5	2	25.2					0	0	104	46	57	52	50	48	96	43	46	60	40	46
	1040	1	99	4	5	15.3	15		12	17	0	1							113	49	57	66	45	57
	1041	1	1	3	1	25.2	6	17	1	5	0	0	97	58	38	46	48	48	104	62	52	55	44	57
	1042	1	1	6	2	20.8	0	8	8	4	3	0	97	58	62	46	44	42	115	63	57	55	55	62
	1043	1	1	2	10	20.8	1	10	12	10	0	0	92	58	51	52	38	42	118	53	69	60	50	57
	1044	1	1	3	10	22.3	7	15		5	1	0	86	40	51	46	38	36	104	43	57	49	44	57
	1045	1	1	3	4	35.3	9	12		14	0	0	74	40	33	33	38	42	60	26	34	20	25	33
	1046	1	3	3	5	24.7	12	14	9	15	0	0	94	58	62	46	38	42	101	43	46	65	40	51
	1047	1	1	4	10	20.8	6	7	4	4	0	0	91	53	57	46	44	42	108	43	60	55	44	57
	1048	1	1	4	10	11.8	7	1	5	7	0	0	92	58	57	46	38	42	95	56	44	44	44	57
	1049	1	2	6	9	5.9	5	6	4		0	0	104	58	46	51	46	65	109	56	55	59	39	65
	1050	1	1	3	4	44.8	22	17	13	13	3	0	92	53	38	46	44	55	103	57	64	60	40	42
	1051	1	1	3	8	8.2	10	19	14	16	0	0	107	40	45	64	63	42	106	43	46	65	50	51
	1052	1	1	4	6	30.7	1	6	3	3	0	0			45	46		55	91	37	46	49	35	51
	1053	1	1	4	5	14.2	5	9	8	7	0	1	116	58	57	58	57	60	111	57	60	60	50	51
	1054	1	3	3	4	30.7	11	7	6	9	0	0			38	46			94		52	44	35	57
	1055	1	1	3	5	21.7	11	11	12	9	0	1	88	46	38	46	50	42	115	62	52	65	50	62
	1056	1	2	5	8	30.7	5	5	4	5	3	1	104	58	62	52	38	55	94	37	41	55	40	51
	1057	1	2	4	6	44.8	1	5	1	0	0	0	85	46	38	46	44	42	112	47	55	54	49	65
	1058	1	2	5	9		1	2	2	3	0	0	92	58	51	52	38	42	87	62	52	44	35	42
	1059	1	1	2	5	35.3	2	4	3	5	0	0	89	46	45	46	44	42	112	66	57	65	50	51

## Sheet: Raw Data Site 2
	ID	Site	marital_status	m_education	family_income	poverty	epds_2m_tot	epds_6m_tot	epds_9m_tot	epds_12m_tot	lang_home	childcare_2m_cs	m2_elc_sscore	m2_gmotor_tscore	m2_visual_tscore	m2_fmotor_tscore	m2_recept_tscore	m2_express_tscore	m6_elc_sscore	m6_gmotor_tscore	m6_visual_tscore	m6_fmotor_tscore	m6_recept_tscore	m6_express_tscore	m9_elc_sscore	m9_gmotor_tscore	m9_visual_tscore	m9_fmotor_tscore	m9_recept_tscore	m9_express_tscore	m12_elc_sscore	m12_gmotor_tscore	m12_visual_tscore	m12_fmotor_tscore	m12_recept_tscore	m12_express_tscore
	2001	2	2	3	10	30.3	0	4	0	5	1	0	89	44	47	33	44	54	74	33	33	33	31	48	73	44	48	44	30	22	93	20	38	65	31	51
	2002	2	2	3	1	40.3	0	0	0	3	1	0							82	40	38	40	44	42	83	44	53	38	35	40	85	37	38	49	40	42
	2003	2	1	5	10	28.2	10	10		5	1	0	82	44	47	26	44	46	82	46	38	40	44	42							108	54	47	66	51	51
	2004	2	2	3	2	25.2	11				3	0	96	51	47	40	44	61
	2005	2	2	2	3	35.2	10	0	3		1	1	65	37	21	40	24	38	65	26	38	26	38	22	89	37	63	51	44	20
	2006	2	2	3	99	35.8	6	0	9	8	1	0	85	44	38	26	44	61	83	26	45	46	38	36	99	30	54	56	44	44	75	30	38	50	20	40
	2007	2	2	4	5	19.7	4	1	0	1	0	0	72	51	38	33	24	46	101	40	51	52	57	42	101	56	37	61	55	49	95	48	52	60	44	33
	2008	2	2	3	10	32.7	0	2	0	0	2	1	88	44	38	40	44	54	77	33	51	26	38	36	79	37	54	38	30	34	68	31	38	44	20	20
	2009	2	2	5	6	28.2	4	2	7	3	2	1	84	37	38	40	44	46	65	33	26	46	31	22	85	44	37	51	44	38	79	31	34	55	37	37
	2010	2	2	2	6	21.2	0				1	0	96	37	47	40	44	61
	2011	2	2	6	5	15.2	8	9	6	7	0	2	92	51	47	47	44	46	102	63	67	46	50	42	104	50	37	61	39	70	80	48	38	44	31	46
	2012	2	1	3	6	28	0	0	1	0	0	0	92	44	38	47	44	54	109	46	51	40	44	36	105	44	62	72	35	40	82	48	38	44	31	51
	2013	2	1	3	10	27.7	0	2			0	4	73	37	38	33	35	38	77	53	38	33	44	36
	2014	2	3	3	3	40.3	6		0	1	2	0	81	44	38	33	44	46							82	37	37	51	26	49	75	44	31	45	31	40
	2015	2	1	3	3	20.3	2	2			2	1	83	23	21	47	44	54	103	53	62	58	44	42
	2016	2	1	1	10	26.5	2	2	2	3	1	0	104	57	47	40	60	61	68	40	33	26	44	29	102	44	63	78	30	34	90	31	38	60	31	51
	2017	2	3	3	99	32.7	3	2	0		1	0	73	37	21	33	44	46	91	53	62	40	44	36	77	44	54	56	22	20
	2018	2	2	3	4	30.3	1	1	1	0	1	2	77	44	47	33	35	38	91	46	62	46	38	36	115	50	63	67	39	60	101	30	47	60	45	51
	2019	2	2	3	6	19.4	8	3	5	4	0	0	81	37	38	33	44	46	100	53	51	58	44	48	95	44	48	67	26	49	92	54	31	55	40	57
	2020	2	1	3	4	22.5	4	4	11	0	1	1							85	40	57	33	38	42	82	60	33	44	26	60	84	54	31	50	35	51
	2021	2	2	3	1	20.8	0	2	0	1	0	0	82	37	47	26	44	46	79	35	38	40	37	42	109	30	59	56	38	65	92	44	42	50	35	57
	2022	2	2	3	3	20.6	0	0	0	0	0	0	77	44	21	26	44	61	70	33	62	33	20	20	95	44	49	51	34	55	99	54	42	55	51	51
	2023	2	1	3	99	28.2	5	9	3		1	2	78	30	47	33	44	30	114	48	69	59	51	48	89	50	43	44	30	60
	2024	2	2	3	99	20.8	3	2	0	0	2	0	88	37	38	47	44	46	103	46	62	64	44	36	74	50	43	44	30	29	96	58	47	60	35	51
	2025	2	1	4	1	37.5	0	0	0	0	2	0	61	37	20	20	35	38	96	39	61	45	38	48	87	50	37	51	26	60	91	43	52	48	35	46
	2026	2	1	1	1	38.2	0				1	0	85	44	47	33	44	46
	2027	2	1	2	10	26.3	0	2	9	1	1	0	81	37	47	33	35	46	75	40	33	40	38	36	91	37	49	51	34	48	84	48	57	39	35	37
	2028	2	2	1	99	20.8	6				1	0	85	51	47	33	44	46
	2029	2	1	6	99	22.4	1	0	0	0	1	0	93	37	47	40	44	54	82	28	38	46	51	27	90	20	37	67	26	49	77	37	27	45	28	51
	2030	2	1	3	10	23.4	5	4	5	3	1	0	88	44	38	40	44	54	95	46	57	33	44	55	72	30	37	56	28	20	88	37	42	45	31	57
	2031	2	2	2	3	16.6	4	0	0	0	1	1	77	57	30	33	44	46	67	46	38	33	22	36	75	44	43	21	34	49	87	37	47	45	31	51
	2032	2	1	2	10	20.8	11	13	11	10	1	0	79	51	47	40	24	46	75	35	45	46	30	27	88	44	55	38	28	65	99	37	57	50	35	57
	2033	2	2	3	3	20.5	10	9	11	10	3	1	84	44	38	40	44	46	71	46	38	33	38	29	69	56	32	26	28	48	64	30	34	20	28	40
	2034	2	2	5	6	25.2	1	2	1	0	1	0	89	37	55	33	44	46	74	40	38	33	38	36	94	30	54	44	34	55	89	37	42	50	28	57
	2035	2	1	3	10	20.8	7	11	5	6	2	1	88	44	38	47	44	46	88	26	57	40	50	29	99	37	59	51	34	55	102	30	47	60	40	57
	2036	2	1	3	5	35.9	4	1	2	0	2	1	88	44	38	33	44	61	89	48	52	34	44	48	81	37	49	45	28	38	92	37	38	55	40	51
	2037	2	1	3	3	15.9	4	1	1	1	0	0	76	44	40	28	35	47	89	35	52	53	30	42	76	30	44	51	28	26	96	30	47	55	40	51
	2038	2	1	3	1	40.3	5	6	3	3	0	0	89	44	47	33	44	54	89	35	45	40	44	48							83	30	47	39	22	57
	2039	2	3	2	1	39.1	19	5			0	0	86	44	47	26	44	54	77	26	45	40	38	29
	2040	2	1	2	10	29.4	7	5	3	8	0	1	89	51	47	40	44	46	67	46	45	20	22	42	82	37	48	56	30	29	69	37	27	39	31	36
	2041	2	2	3	5	35.8	0	0		3	2	0	89	44	47	40	44	46	95	54	58	40	44	48							92	54	42	45	45	51
	2042	2	1	3	1	40.3	12	11			2	4	99	57	38	47	53	61	92	54	45	46	37	55
	2043	2	1	2	99	30.3	0	5	0	2	1	1	84	44	47	40	35	46	86	42	45	34	44	48	73	51	44	45	28	26	82	44	31	50	31	51
	2044	2	2	1	3	29.4	0	0	0	0	1	0	79	37	47	40	24	46	85	35	45	40	30	55	84	44	49	20	34	65	96	37	42	50	55	46
	2045	2	3	5	1	28.8	1	3	5	9	1	4	77	44	30	40	35	46	86	42	45	40	44	42	75	23	49	38	34	26	75	44	34	33	35	46
	2046	2	99	2	1	39.1	0	5	1	3	2	1	90	44	62	34	43	41	91	58	51	58	31	42	113	69	64	68	38	55	83	54	47	45	28	46
	2047	2	2	3	3	48.5	1	0	0	0	1	1	77	37	40	34	35	41	97	33	62	58	38	36	85	51	32	51	38	48	82	27	40	49	31	42
	2048	2	1	2	4	19.5	8	4	4	4	1	4	73	31	33	28	35	47	98	42	58	40	51	48	107	37	64	51	34	65	93	43	46	44	50	46
	2049	2	99	3	4	19.4	0	0	0	0	0	0	74	51	38	33	44	30	68	26	38	26	38	29	75	23	37	38	34	38	96	37	52	60	35	46
	2051	2	3	3	2	20.5	7	1	3	12	1	1	110	51	68	47	44	61	86	20	51	40	44	36	82	56	37	26	44	55	106	48	57	60	44	51
	2052	2	2	4	5	29.4	1	7	3	9	0	2	79	44	33	34	43	47	92	35	45	40	51	48	76	50	48	38	26	38	65	48	31	28	35	30
	2053	2	1	3	2	14.2	0	0	1	1	2	0	93	44	54	34	51	47	98	35	64	40	44	48	105	37	48	73	34	55	96	37	57	55	35	46
	2054	2	2	2	4	30.7	3	1			1	1	93	44	38	40	53	54	98	42	52	46	51	48
	2055	2	3	3	2	21.7	3	1		5	1	0	73	37	30	40	35	38	82	40	51	20	57	36	61	23	32	20	28	33	99	37	57	55	55	32
	2056	2	2	6	7	30.7	6	7	6		0	4	91	51	62	47	35	38	98	53	51	40	63	42	114	56	55	51	61	60
	2057	2	1	4	7	44.8	19	17	2		2	1	81	37	47	33	35	46	104	53	57	52	63	36	88	50	37	56	44	44

## Sheet: Code
Variable	Definition
Site	where was the family visit conducted; 1.00= BCH, 2.00=CHLA
marital_status	marital status; 1.00= single, 2.00= married, 3.00= cohabiting, 4.00= widowed, 5.00= separated, 6.00= divorced, 99.00= did not respond
m_education	mom education; 1.00= 8th grade or less, 2.00= some high school, 3.00= high school/GED, 4.00= associate degree, 5.00= bachelor's degree, 6.00= master's degree, 7.00= MD, JD, PhD or equivalent, 99.00= I do not wish to disclose
family_income	family income; 1.00= less than 5,000, 2.00= 5,000 through 11,999, 3.00= 12,000 through 15,999, 4.00= 16,000 through 24,999, 5.00= 25,000 trhough 34,999, 6.00= 35,000 through 49,999, 7.00= 50,000 through 74,999, 8.00= 75,000 through 99,999, 9.00= 100,000 or greater, 10.00= I don't know, 99.00= I do not wish to disclose
poverty	Community poverty level
epds_2m_tot	edinburgh postnatal depression scale_total score_2mo
epds_6m_tot	edinburgh postnatal depression scale_total score_6mo
epds_9m_tot	edinburgh postnatal depression scale_total score_9mo
epds_12m_tot	edinburgh postnatal depression scale_total score_12mo
lang_home	primary language spoken in the home; .00= English, 1.00= Spanish, 2.00= Both, 3.00= Other
childcare_2m_cs	child care use 2mo; .00= in home/parent, 1.00= in home/family, not mom, 2.00= outside the home/non-relative, 3.00= attends a center, 4.00= combination of above, 99.00= did not disclose
m2_elc_sscore	mullen_early learning composite_standard score_2mo
m2_gmotor_tscore	mullen_gross motor_tscore_2mo
m2_visual_tscore	mullen_visual reception_tscore_2mo
m2_fmotor_tscore	mullen_fine motor_tscore_2mo
m2_recept_tscore	mullen_recept language_tscore_2mo
m2_express_tscore	mullen_express language_tscore_2mo
m6_elc_sscore	mullen_early learning composite_standard score_6mo
m6_gmotor_tscore	mullen_gross motor_tscore_6mo
m6_visual_tscore	mullen_visual reception_tscore_6mo
m6_fmotor_tscore	mullen_fine motor_tscore_6mo
m6_recept_tscore	mullen_recept language_tscore_6mo
m6_express_tscore	mullen_express language_tscore_6mo
m9_elc_sscore	mullen_early learning composite_standard score_9mo
m9_gmotor_tscore	mullen_gross motor_tscore_9mo
m9_visual_tscore	mullen_visual reception_tscore_9mo
m9_fmotor_tscore	mullen_fine motor_tscore_9mo
m9_recept_tscore	mullen_recept language_tscore_9mo
m9_express_tscore	mullen_express language_tscore_9mo
m12_elc_sscore	mullen_early learning composite_standard score_12mo
m12_gmotor_tscore	mullen_gross motor_tscore_12mo
m12_visual_tscore	mullen_visual reception_tscore_12mo
m12_fmotor_tscore	mullen_fine motor_tscore_12mo
m12_recept_tscore	mullen_recept language_tscore_12mo
m12_express_tscore	mullen_express language_tscore_12mo
